# Supplementary material for: Probabilistic independent component analysis of dynamic susceptibility contrast perfusion MRI in metastatic brain tumors
Source: Cancer Imaging. 2019 Mar 18;19:14. doi: 10.1186/s40644-019-0201-0 (PMC6423873; doi:10.1186/s40644-019-0201-0)
Supplement: Supplementary file 1 — Table S1. Histopathology of primary lesion for ‘Other’ cohort. Primary lesion site and number of case. (XLSX 8 kb) [file 40644_2019_201_MOESM1_ESM.xlsx]

## Sheet: Sheet1
Histopathology of primary lesion	Number of patient
Melanoma	5
Renal cell carcinoma	4
Small cell lung carcinoma	4
Clear cell kidney carcinoma	3
Squamous cell carcinoma (tongue)	2
Salivary gland carcinoma	2
Ovarian serous carcinoma	2
Leiomyosarcoma	2
Gastric adenocarcinoma	2
Alveolar soft part sarcoma of the lower extremity	1
Colorectal adenocarcinoma	1
Colorectal cancer	1
Endometrial serous carcinoma	1
Hemangiopericytoma	1
Hepatocellular carcinoma	1
Merkel cell carcinoma (neck)	1
Neuroendocrine tumor in left atrium	1
Ovarian cancer	1
Paget's disease of scrotum	1
Papillary thyroid carcinoma	1
parotid basal cell carcinoma	1
Pre–B-cell acute lymphoblastic leukemia	1
Sarcomatoid (spindle cell) carcinoma	1
Thyroid papillary carcinoma	1
Unclassified sarcoma	1
Uterine cancer	1
Uterine endometrioid carcinosarcoma	1
